# Supplementary material for: Cellular and Molecular Effects of Targeting the CBP/β-Catenin Interaction with PRI-724 in Melanoma Cells, Drug-Naïve and Resistant to Inhibitors of BRAFV600 and MEK1/2
Source: Cells. 2025 Oct 31;14(21):1710. doi: 10.3390/cells14211710 (PMC12609419; doi:10.3390/cells14211710)
Supplement: Supplementary file 1 [file cells-14-01710-s001.zip]

Archive with 1 entries (1 files):
- cells-3908076-supplementary.pdf
